# Supplementary material for: Pyrolysis Characteristics and Non-Isothermal Kinetics of Integrated Circuits
Source: Materials (Basel). 2022 Jun 24;15(13):4460. doi: 10.3390/ma15134460 (PMC9267151; doi:10.3390/ma15134460)
Supplement: Supplementary file 1 [file materials-15-04460-s001.zip]

Archive with 1 entries (1 files):
- materials-1724134-supplementary.pdf
